# Supplementary material for: Enduring musician advantage among former musicians in prosodic pitch perception
Source: Sci Rep. 2023 Feb 14;13:2657. doi: 10.1038/s41598-023-29733-3 (PMC9929097; doi:10.1038/s41598-023-29733-3)
Supplement: Supplementary file 2 — Supplementary Information 2. [file 41598_2023_29733_MOESM2_ESM.xlsx]

## Sheet: Dataset
SubjectID	Test_Order	Music_Group	Gender	E_Normal_ACC	E_Weak_ACC	E_Strong_ACC	F_Normal_ACC	F_Weak_ACC	F_Strong_ACC	MET_Melody_raw	MET_Melody_%	MET_Rhythm_raw	MET_Rhythm_%	M_Train_Years	M_StopTraining_Years	Total_Practice_Hours	Age
1	2	1	2	1	0.975	1	1	0.45	1	48	92.3077	45	86.5385	15	0	12	21
2	1	1	2	1	0.823529	1	0.975	0.725	1	42	80.7692	41	78.8462	13	0	4	20
3	2	3	1	1	0.764706	0.941176	1	0.315789	1	34	65.3846	39	75	1	19	0	27
4	2	2	1	1	0.823529	0.970588	1	0.375	0.975	37	71.1538	39	75	12	5	1	23
5	2	1	1	1	0.794118	1	0.925	0.575	1	48	92.3077	39	75	8	0	5	22
6	1	1	2	1	0.852941	1	1	0.8	1	47	90.3846	41	78.8462	20	0	11	22
7	1	1	2	1	0.794118	1	0.95	0.8	0.975	42	80.7692	37	71.1538	18	0	3	23
8	2	3	2	1	0.470588	1	0.95	0.075	0.925	37	71.1538	42	80.7692	0	21	0	21
9	1	3	2	0.970588	0.764706	1	1	0.625	0.975	35	67.3077	40	76.9231	0	23	0	24
10	2	3	1	0.970588	0.764706	0.941176	0.95	0.475	1	41	78.8462	39	75	0	25	0	26
11	2	3	1	0.970588	0.852941	1	1	0.3	1	33	63.4615	32	61.5385	0	22	0	23
12	1	3	1	1	0.205882	1	1	0.175	1	43	82.6923	44	84.6154	0	23	0	24
13	2	3	2	1	0.425	1	0.9	0.075	1	39	75	41	78.8462	1	10	0.25	24
14	1	3	1	1	0.3	0.925	1	0.35	0.975	40	76.9231	28	53.8462	0	27	0	28
15	1	3	2	1	0.85	0.95	0.975	0.425	1	40	76.9231	40	76.9231	0	23	0	23
16	1	2	2	1	0.675	1	1	0.6	1	47	90.3846	36	69.2308	7	2	0	23
17	1	3	2	0.875	0.275	0.95	1	0	1	42	80.7692	37	71.1538	0	27	0	27
18	1	2	2	1	0.5	1	0.975	0.35	1	44	84.6154	41	78.8462	10	13	0	33
19	2	2	2	0.95	0.175	0.925	0.975	0	0.925	37	71.1538	35	67.3077	6	14	0	30
20	2	3	1	1	0.3	0.95	0.975	0.325	0.95	35	67.3077	32	61.5385	0	25	0	25
21	2	3	1	1	0.1	0.9	0.975	0.175	0.925	28	53.8462	30	57.6923	0	24	0	25
22	2	2	2	1	0.675	1	1	0.125	0.95	42	80.7692	41	78.8462	11	11	2	27
23	2	3	1	1	0.875	1	0.95	0.5	1	31	59.6154	37	71.1538	0	27	0	27
24	2	3	2	1	0.375	1	0.95	0.075	1	36	69.2308	40	76.9231	0	20	0	20
25	2	2	2	0.95	0.35	1	0.95	0.4	1	44	84.6154	29	55.7692	8	7	0	20
26	2	2	2	1	0.25	1	0.975	0	0.825	37	71.1538	33	63.4615	7	4	1	20
27	2	3	1	1	0.775	1	0.975	0	1	34	65.3846	38	73.0769	0	22	0	22
28	1	3	1	0.975	0.525	0.95	0.975	0.225	1	40	76.9231	33	63.4615	0	37	0	37
29	1	2	2	0.95	0.525	1	1	0.15	1	40	76.9231	36	69.2308	14	2	0	29
30	1	3	1	1	0.75	0.975	0.875	0.45	1	30	57.6923	32	61.5385	0	41	0	42
31	1	3	1	1	0.725	0.9	1	0.075	0.975	34	65.3846	36	69.2308	0	21	0	21
32	1	3	2	1	0.05	1	1	0.025	0.975	35	67.3077	35	67.3077	0	21	0	22
33	1	3	1	1	0.675	1	0.925	0.475	0.95	43	82.6923	37	71.1538	0	26	0	27
34	1	3	2	0.975	0.7	1	1	0.6	1	34	65.3846	28	53.8462	0	20	0	20
35	2	3	1	0.975	0.45	1	0.95	0.025	1	29	55.7692	31	59.6154	0	23	0	23
36	2	3	1	0.95	0.825	0.95	0.975	0.55	0.9	41	78.8462	36	69.2308	0	21	0	22
37	1	3	1	1	0.575	0.975	0.975	0.125	0.9	34	65.3846	31	59.6154	0	24	0	24
38	1	1	2	1	0.35	0.95	0.975	0.25	0.95	49	94.2308	45	86.5385	9	0	10	23
39	1	3	2	0.925	0.725	0.825	0.975	0.575	1	34	65.3846	42	80.7692	0	21	0	21
40	1	3	1	0.975	0.75	1	0.95	0.35	0.975	33	63.4615	35	67.3077	0	22	0	22
41	2	3	1	1	0.15	0.975	0.925	0.15	0.975	32	61.5385	33	63.4615	0	24	0	24
42	2	3	2	1	0.8	1	1	0.175	1	31	59.6154	38	73.0769	0	21	2	21
43	2	3	2	1	0.3	1	1	0	0.75	40	76.9231	37	71.1538	0	23	0	23
44	1	3	2	1	0.725	1	0.975	0.6	1	32	61.5385	40	76.9231	0	20	0	21
45	2	3	2	0.975	0.45	0.95	0.675	0.325	0.8	36	69.2308	36	69.2308	0	23	0	23
46	1	3	2	1	0.9	1	0.95	0.4	0.975	36	69.2308	29	55.7692	0	21	0	21
47	1	3	2	0.575	0.325	0.35	0.675	0.3	0.9	36	69.2308	20	38.4615	0	20	0	20
48	1	2	1	1	0.9	1	0.975	0.65	0.975	42	80.7692	40	76.9231	6	4	0	22
49	2	3	2	0.975	0.9	1	0.925	0.1	0.975	39	75	29	55.7692	0	22	0	22
50	2	3	2	0.95	0.05	0.8	0.05	0.975	0.35	40	76.9231	30	57.6923	0	21	0	21
51	1	3	2	1	0.45	0.975	0.975	0.25	1	32	61.5385	33	63.4615	1	9	0	24
52	1	3	1	0.95	0.85	0.95	0.8	0.45	0.9	36	69.2308	30	57.6923	0	23	0	23
53	2	3	2	1	0.3	0.825	1	0	1	38	73.0769	36	69.2308	0	19	1	19
54	2	1	2	1	0.35	0.95	0.875	0.225	0.95	36	69.2308	38	73.0769	7	0	3	22
55	2	1	2	0.975	0.825	1	0.975	0.025	1	46	88.4615	38	73.0769	11	0	5.5	19
56	2	1	2	1	0.65	1	0.975	0.325	1	51	98.0769	45	86.5385	13	0	4	19
57	2	2	2	1	0.7	1	0.975	0.375	1	43	82.6923	45	86.5385	10	3	2	19
58	1	3	1	0.975	0.7	0.9	1	0.05	1	41	78.8462	37	71.1538	0	22	0	23
59	1	2	2	1	0.65	0.975	0.775	0.4	0.95	41	78.8462	38	73.0769	9	4	2	21
60	2	3	2	0.975	0.325	1	0.95	0.075	0.975	39	75	38	73.0769	0	19	0	19
61	2	2	2	1	0.75	1	0.975	0.3	1	43	82.6923	38	73.0769	10	3	1	21
62	2	2	2	0.975	0.95	1	1	0.425	1	43	82.6923	40	76.9231	11	4	2	22
63	2	3	1	1	0.675	1	0.975	0.375	1	35	67.3077	24	46.1538	0	24	0	24
64	1	3	2	1	0.65	1	1	0.575	1	39	75	31	59.6154	0	22	0	22
65	1	3	2	1	0.75	1	1	0.425	1	33	63.4615	34	65.3846	0	22	0	22
66	2	1	2	1	0.95	1	0.825	0.65	1	45	86.5385	41	78.8462	10	1	5	19
67	1	2	2	0.95	0.575	0.9	0.925	0.425	0.975	33	63.4615	33	63.4615	10	6	0	20
68	2	2	1	0.975	0.55	1	1	0.35	1	41	78.8462	37	71.1538	16	3	1	22
69	1	2	2	1	0.8	1	0.925	0.675	1	35	67.3077	37	71.1538	6	6	0	23
70	2	2	2	0.975	0.775	1	0.975	0	0.975	43	82.6923	34	65.3846	16	12	2	32
71	1	1	2	1	0.8	1	0.95	0.575	1	45	86.5385	46	88.4615	8	0	3	21
72	1	1	2	1	0.65	1	0.975	0.8	1	43	82.6923	34	65.3846	10	0	7	19
73	1	2	2	1	0.7	1	0.95	0.7	1	37	71.1538	41	78.8462	6	3	0	21
74	2	2	2	1	0.825	1	0.925	0.05	1	40	76.9231	40	76.9231	6	2	0	20
75	1	2	2	0.975	0.525	0.975	1	0.45	1	42	80.7692	37	71.1538	14	3	1	21
76	2	2	2	1	0.5	1	1	0.075	0.975	44	84.6154	40	76.9231	9	5	1	20
77	1	1	2	1	0.875	1	0.975	0.825	1	44	84.6154	47	90.3846	10	0	7.5	19
78	2	1	2	0.95	0.95	1	0.95	0.9	1	48	92.3077	37	71.1538	6	0	6.5	19
79	1	1	2	1	0.65	1	0.975	0.8	1	41	78.8462	44	84.6154	11	1	6	19
80	1	2	2	0.95	0.575	0.825	0.925	0.725	0.975	36	69.2308	39	75	10	5	0	20
81	2	3	2	1	0.675	1	1	0.125	0.95	34	65.3846	39	75	0	23	0	23
82	1	3	1	1	0.4	1	1	0.1	1	37	71.1538	37	71.1538	0	22	0	22
83	1	3	2	1	0.65	0.975	0.875	0.575	1	40	76.9231	39	75	0	30	0	30
84	1	2	2	0.975	0.9	1	0.95	0.825	0.95	42	80.7692	35	67.3077	10	8	0	23
85	2	3	2	1	0.2	1	0.975	0.1	1	31	59.6154	32	61.5385	1	17	0	23
86	1	1	2	1	0.95	1	0.975	0.825	1	50	96.1538	45	86.5385	15	0	6.5	20
87	2	2	1	1	0.55	0.975	0.95	0.425	0.975	39	75	35	67.3077	6	3	1	26
88	1	2	1	0.975	0.85	1	0.975	0.825	1	31	59.6154	37	71.1538	6	3	0	25
89	1	2	2	1	0.825	1	0.925	0.925	1	43	82.6923	46	88.4615	6	4	0.5	20
90	2	1	2	0.95	0.825	1	0.975	0.175	1	45	86.5385	39	75	10	0	7	23
91	1	2	2	1	0.625	1	0.925	0.975	1	49	94.2308	47	90.3846	11	3	1	20
92	2	1	1	0.925	0.875	0.95	0.95	0.375	0.975	38	73.0769	37	71.1538	3	0	5.5	25
93	2	1	2	1	0.95	1	0.975	0.375	0.975	40	76.9231	40	76.9231	10	0	5.5	31
94	1	1	2	0.975	0.9	1	0.925	0.725	1	41	78.8462	34	65.3846	11	0	4	21
95	1	1	1	1	0.65	1	0.95	0.775	1	45	86.5385	48	92.3077	12	0	3	20
96	1	1	2	1	0.875	1	0.975	0.75	1	45	86.5385	40	76.9231	12	0	6	25

## Sheet: Legend
Test_Order			Music_Group			Gender
English French	1		Active Musician	1		Male	1
French English	2		Former Musician	2		Female	2
			Non-Musician	3
